# Supplementary material for: Resonance and beat perception of ballroom dancers: An EEG study
Source: PLoS One. 2024 Oct 21;19(10):e0312302. doi: 10.1371/journal.pone.0312302 (PMC11493285; doi:10.1371/journal.pone.0312302)
Supplement: S1 Dataset — (XLSX) [file pone.0312302.s001.xlsx]

## Sheet: Sheet1
Group	AV4_1.25Hz	AV8_1.25Hz	AV4_2.5Hz	AV8_2.5Hz	AV4_delta	AV8_delta	AV4_N1_Amplitude	AV8_N1_Amplitude	AV4_N1_latency	AV8_N1_latency	AV4_P2_Amplitude	AV8_P2_Amplitude	AV4_P2_latency	AV8_P2_latency	mean_AV4	mean_AV8	absolute mean_AV4	absolute mean_AV8
1	12.4249	17.2739	14.7896	16.5335	11.9708	15.4252	-1.68275	-1.39374	117	114	3.8809	4.96802	207	209	52.78	105.5	52.78	105.5
1	15.1943	16.9238	16.4309	17.3023	14.0745	16.6083	-4.25078	-4.71518	133	132	-0.500568	0.974399	251	251	-38.65	-53.24	38.65	53.24
1	14.3872	16.6301	15.8895	19.6029	14.4001	17.6183	1.51366	-0.412358	171	171	7.73049	8.84521	197	196	-0.46	84.6	0.46	84.6
1	11.6624	16.0728	10.9477	15.4076	11.3874	15.6323	-0.227913	-2.35586	124	147	4.03912	5.45597	217	215	0.14	20.49	0.14	20.49
1	8.54153	14.6978	14.3081	16.6516	12.3611	15.6768	0.131146	-1.75904	163	152	1.46588	1.98765	189	194	1.37	-35.27	1.37	35.27
1	15.5348	20.7561	14.2158	19.3423	14.1926	18.6592	1.02718	-2.77502	101	161	5.22203	2.77264	222	226	-0.04	-28.26	0.04	28.26
1	6.63474	14.1846	4.61387	13.1327	4.5967	13.0994	-0.176589	-1.83527	110	110	1.25959	0.0329943	225	188	-48.88	-118.27	48.88	118.27
1	8.59974	14.4403	13.8821	11.9938	9.45624	12.0104	-2.07025	-0.202277	130	101	0.361182	3.31698	238	195	3.27	5.07	3.27	5.07
1	11.379	14.6146	16.3007	19.1754	13.9932	17.3421	-0.248527	-1.84217	143	129	0.482993	0.847875	209	225	3.34	133.02	3.34	133.02
1	9.4172	17.215	3.31975	12.7541	6.55417	13.7209	-2.06616	-1.61471	128	139	1.3705	5.29926	232	212	8.93	88.09	8.93	88.09
1	9.48587	13.5139	11.8798	13.9031	9.79413	14.9429	-2.4087	-3.61917	136	145	0.108661	1.85752	171	224	-58.81	-32.74	58.81	32.74
1	14.1283	15.1328	11.9145	17.5656	11.7472	15.3445	-1.07834	-1.94389	149	146	1.46835	4.76136	202	208	4.01	59.2	4.01	59.2
1	13.7051	15.759	11.5667	14.2443	9.98087	13.0261	-2.78909	-4.01368	128	125	0.980202	2.43934	219	235	-47.15	-72.94	47.15	72.94
1	16.69	18.8204	15.7203	16.5045	13.0378	15.7888	-1.93661	-1.98632	139	144	4.05579	6.34898	227	206	2.99	-6.52	2.99	6.52
1	8.73595	15.4478	8.18368	11.9754	7.38505	12.8403	-2.71579	-4.61723	125	127	-0.0429553	0.490038	171	193	-8.27	-11.73	8.27	11.73
1	13.392	16.5099	11.9203	17.8164	12.5795	16.1146	-1.68922	-4.86125	129	130	3.03613	3.02623	229	221	-5.41	-44.48	5.41	44.48
1	8.96605	12.9864	10.6114	17.182	12.293	16.1528	-1.91363	-2.94728	149	147	3.93301	5.25093	213	210	3.92	-4.16	3.92	4.16
1	9.69942	19.8587	15.686	14.6615	14.0676	16.3654	-1.79799	-1.81314	153	143	2.99307	7.51221	198	201	-40	-24.54	40	24.54
1	9.88902	18.8548	12.4997	15.2385	12.5768	15.6762	-2.46935	-2.71799	145	127	2.09812	4.73285	203	208	-22.43	55.8	22.43	55.8
1	9.06423	19.5298	11.4359	13.0681	9.82253	12.7505	1.00263	-1.63581	171	140	5.20977	3.91428	208	198	6.56	24.61	6.56	24.61
1	16.3903	14.6248	13.0042	14.8248	13.5419	15.0111	-0.74044	-1.08964	117	120	1.3947	2.71564	193	193	21.94	-43.51	21.94	43.51
1	17.0553	19.2379	11.0397	13.8527	10.6213	14.3922	-3.49382	-6.42336	150	136	2.01062	2.39311	200	199	16.24	92.98	16.24	92.98
1	10.4052	19.715	15.1498	13.2551	11.3222	14.7854	1.40828	-3.69014	105	157	0.410463	-2.76388	209	219	-15.57	-109.2	15.57	109.2
1	13.8099	19.1678	20.3324	19.2844	15.5095	19.8158	2.96304	0.0580789	171	171	6.30851	8.52863	186	188	28.83	45.79	28.83	45.79
1	14.3984	18.5355	9.67826	16.0591	13.2869	15.3128	0.585494	-3.73042	101	138	1.22026	-2.05833	229	187	38.1	-23.64	38.1	23.64
1	17.0138	17.8027	8.26109	16.3176	12.912	16.7653	0.918939	1.77222	152	165	3.03773	5.14378	199	206	-21.79	-33.29	21.79	33.29
1	10.9821	13.4458	15.1818	15.1302	12.2654	14.25	-1.86131	-0.919038	114	125	2.14642	4.54375	191	194	1.62	14.54	1.62	14.54
1	12.744	13.5899	10.4049	16.9344	11.5871	14.7956	1.11731	0.309289	171	171	4.53667	7.91144	199	194	-4.98	11.76	4.98	11.76
1	16.2366	19.8283	12.423	18.5629	13.1852	18.3089	0.527188	-1.72291	157	143	3.4289	5.0959	214	206	7.44	-31.48	7.44	31.48
1	9.66839	15.6548	9.46469	15.6908	12.2489	15.9988	-1.9245	-4.27722	149	138	3.71051	5.35909	209	206	-3.01	30.74	3.01	30.74
1	9.055	18.2806	16.2866	16.0605	12.1355	16.293	-1.34277	-0.112409	129	162	0.740898	5.1082	196	202	10.52	84.76	10.52	84.76
2	17.6397	19.4234	14.8132	18.5786	15.3592	18.2519	-1.34952	0.697965	148	171	4.21423	9.76216	198	202	-9.97	30.94	9.97	30.94
2	14.2373	16.8172	9.94877	15.808	13.5371	16.7323	-0.739657	-1.93793	120	148	4.97061	7.51437	213	214	-21.46	3.36	21.46	3.36
2	12.9378	18.6908	17.2308	20.3396	15.1106	18.3462	1.15707	-0.786866	171	171	2.68571	4.64727	175	223	-13.3	-1.23	13.3	1.23
2	15.8319	17.9828	11.5141	13.5541	13.2257	15.5189	-2.62833	-2.07834	144	144	2.65152	5.62414	199	202	-5.93	-53.97	5.93	53.97
2	9.39987	16.8978	15.9014	18.9589	12.6773	18.3993	-0.339522	-3.12749	171	134	3.10406	4.14847	192	199	-4.84	-22.49	4.84	22.49
2	19.7446	23.0869	12.2174	21.6996	14.3582	21.0628	-2.47198	-4.15175	118	120	0.627641	5.70669	228	210	28.35	80.72	28.35	80.72
2	21.6794	22.7535	15.3878	18.7451	17.1768	19.3065	-1.11443	-2.44373	138	136	2.61775	4.65339	212	204	-18.18	-74.21	18.18	74.21
2	10.8739	17.1248	7.81182	12.5427	7.77668	13.8982	-0.3852	0.517359	132	171	0.972142	3.77385	193	203	1.26	28.98	1.26	28.98
2	7.57235	17.7015	5.59511	11.3124	7.10814	12.1657	-1.84509	-4.20451	137	126	0.833928	0.357706	192	204	-50.62	-71.14	50.62	71.14
2	12.6051	17.3083	14.1739	19.4418	13.3602	18.8327	-0.606338	-3.00224	119	145	0.770317	1.45885	186	192	0.21	8.07	0.21	8.07
2	15.4572	19.0019	16.5326	18.1841	15.5514	17.5549	0.0484115	-0.347318	109	111	2.28065	2.55817	201	196	6.85	40.47	6.85	40.47
2	13.4894	16.9413	15.0665	17.1311	11.9221	15.8088	-1.00223	-3.08602	133	146	2.19063	2.31568	192	194	2.67	-24.83	2.67	24.83
2	11.5337	17.266	6.86968	15.037	9.06718	15.6968	-0.264326	-1.38443	109	121	1.76174	4.4924	236	217	-11.98	-30.37	11.98	30.37
2	9.30966	18.5285	16.4236	18.7618	13.2689	17.6771	1.01858	-0.194462	105	135	2.05662	5.90734	216	218	12.73	33.43	12.73	33.43
2	15.0375	19.0267	12.851	17.9993	11.5111	17.0166	-1.05943	-0.655027	143	171	4.56714	10.3438	215	215	-11.34	17.53	11.34	17.53
2	16.7857	18.7146	16.252	17.2845	14.9145	16.5647	-2.21365	-3.70733	150	151	0.24739	-0.425545	185	171	24.64	21.64	24.64	21.64
2	14.776	19.5192	17.6102	18.5596	14.9844	19.6621	-1.92198	-2.15248	117	120	1.64344	5.01135	251	236	13.78	16.61	13.78	16.61
2	12.5384	16.6201	14.4713	17.9661	13.3618	16.5573	-1.9121	-3.28159	138	138	1.65385	2.47305	202	210	21.71	-37.03	21.71	37.03
2	13.3154	20.7395	11.2516	16.6456	12.0601	17.3815	-2.05377	-2.05514	147	145	0.640217	3.47739	207	209	-7.17	-4.15	7.17	4.15
2	11.6758	14.2458	13.7277	14.6671	11.9199	13.9035	-0.41635	-1.74004	147	149	0.742197	1.85261	212	210	10.54	38.18	10.54	38.18
2	16.309	21.3884	14.1884	17.6423	12.3424	17.6765	-0.245312	-0.336932	171	159	2.62569	3.55404	199	202	3.87	49.77	3.87	49.77
2	15.0863	19.5312	11.2306	15.2409	10.9329	15.9299	-2.01173	-0.0742085	116	171	1.99854	5.66615	197	201	38.94	41.91	38.94	41.91
2	18.5355	17.1664	14.104	12.7574	13.9038	12.6643	-0.569682	-1.01554	120	128	2.49408	3.53499	210	211	-43.49	-8.61	43.49	8.61
2	16.739	22.1829	14.7956	19.19	13.8518	18.7054	1.1684	-0.545314	171	148	0.523379	1.05905	180	186	-14.05	-44.21	14.05	44.21
2	13.0768	14.1134	12.4248	14.8058	11.9757	13.9808	-0.251403	-1.81886	156	154	0.185393	1.60176	202	204	6.67	9.21	6.67	9.21
2	15.9539	19.232	12.2448	15.3555	12.7098	16.0813	-2.6972	-2.48136	142	138	3.38448	5.28028	189	193	-13.53	8.72	13.53	8.72
2	10.5539	17.1218	11.7603	12.8271	10.461	14.5976	-1.63436	-3.72404	142	139	4.36261	3.54216	208	197	2.05	-11.63	2.05	11.63
2	16.3436	20.8676	16.3534	21.3932	13.648	19.8334	0.118454	-0.819143	103	149	1.77501	5.44263	227	232	13.55	44.05	13.55	44.05
2	19.6761	21.59	14.3556	16.9697	15.0984	17.9528	0.113503	-4.60256	116	156	2.13331	2.04416	228	208	-24.46	-70.82	24.46	70.82
2	12.4279	18.3829	16.6769	16.911	14.5221	16.5392	1.50655	0.152411	101	129	3.33025	5.37097	231	226	14.34	24	14.34	24
2	15.7883	19.2213	17.0557	17.6414	15.4211	17.4708	-5.3229	-3.22367	150	150	-0.965874	4.25366	171	219	2.35	25.34	2.35	25.34
2	14.8506	17.066	9.98631	12.5986	11.2704	13.7131	1.04327	-0.761425	157	116	0.598782	2.57765	171	171	19.26	93.95	19.26	93.95
